# Supplementary material for: Global Transcriptional Analyses of the Wnt-Induced Development of Neural Stem Cells from Human Pluripotent Stem Cells
Source: Int J Mol Sci. 2021 Jul 12;22(14):7473. doi: 10.3390/ijms22147473 (PMC8308016; doi:10.3390/ijms22147473)
Supplement: Supplementary file 1 [file ijms-22-07473-s001.zip]

Archive with 1 entries (1 files):
- ijms-1250049-supplementary.pdf
